# Supplementary material for: Occurrence of Chlamydiae in Corvids in Northeast Italy
Source: Animals (Basel). 2022 May 10;12(10):1226. doi: 10.3390/ani12101226 (PMC9137748; doi:10.3390/ani12101226)
Supplement: Supplementary file 1 [file animals-12-01226-s001.zip]

Archive with 1 entries (1 files):
- animals-1696695-supplementary.pdf
